# Supplementary material for: Ecologically coherent population structure of uncultivated bacterioplankton
Source: ISME J. 2021 May 5;15(10):3034–49. doi: 10.1038/s41396-021-00985-z (PMC8443644; doi:10.1038/s41396-021-00985-z)
Supplement: Supplementary file 2 — Supl tables [file 41396_2021_985_MOESM2_ESM.xlsx]

## Sheet: Supplementary table 1
Sample	Sample type	Salinity	Temperature	NH4	NO3	PO4	Silicate	Chla	DOC	Depth	Filter_size, um	Prefilter_size, um	Latitude	Longitude	Sampling date
P1994_101	Pelagic transect	28.05	15.083	0.05	0	0.04	0.36	1.08	158	1.8	0.2	NA	58.13	10.00	2014-06-05
P1994_104	Pelagic transect	6.744	11.261	0.36	0	0.01	4.19	2.63	198	1.4	0.2	NA	57.31	2020-08-20	2014-06-09
P1994_107	Pelagic transect	2.442	10.684	0.22	7.085	0.1	9.38	5.22	404	1.8	0.2	NA	65.45	23.30	2014-06-12
P1994_110	Pelagic transect	14.526	14.556	0.22	0	0.08	0.45	2.01	266	2.9	0.2	NA	56.87	11.43	2014-06-06
P1994_113	Pelagic transect	10.28	14.955	0.61	0.05	0.09	5.14	1.13	318	1.8	0.2	NA	54.28	11.57	2014-06-07
P1994_116	Pelagic transect	8.325	12.895	0.4	0.05	0.15	0.7	1.22	334	2.8	0.2	NA	54.70	12.70	2014-06-04
P1994_119	Pelagic transect	7.577	14.02	0.41	0	0.22	8.95	0.81	319	3.0	0.2	NA	55.57	16.37	2014-06-08
P1994_122	Pelagic transect	6.742	11.752	0.56	0	0.17	14.73	1.89	190	1.9	0.2	NA	58.58	18.23	2014-06-16
P1994_125	Pelagic transect	5.456	9.999	0.33	0	0.06	3.22	1.07	325	2.4	0.2	NA	61.78	19.30	2014-06-10
P1994_128	Pelagic transect	7.05	12.367	0.27	0	0.14	9	2.63	377	2.9	0.2	NA	57.12	17.66	2014-06-17
P4201_101	LMO	6.8	3.1	1.02	3.29	0.61	13.66	0.38	346.58	2.0	0.2	3	56.93	2020-06-17	2013-01-23
P4201_102	LMO	6.8	2.2	0.53	3.21	0.61	15.38	2.13	357.36	2.0	0.2	3	56.93	2020-06-17	2013-04-03
P4201_103	LMO	6.9	3.1	0.36	0.15	0.39	15.74	4.84	347.47	2.0	0.2	3	56.93	2020-06-17	2013-04-16
P4201_104	LMO	7.2	3.3	0.39	0.43	0.5	15.71	2.45	345.75	2.0	0.2	3	56.93	2020-06-17	2013-04-22
P4201_105	LMO	7	5.4	0.48	0.21	0.27	12.24	1.6	349.42	2.0	0.2	3	56.93	2020-06-17	2013-05-07
P4201_106	LMO	6.8	11.2	0.37	0.18	0.09	10.11	1.04	359.88	2.0	0.2	3	56.93	2020-06-17	2013-06-05
P4201_107	LMO	6.7	15.2	0.48	0.22	0.11	7.32	1.78	371.54	2.0	0.2	3	56.93	2020-06-17	2013-07-05
P4201_108	LMO	6.6	18.1	0.61	0.25	0.06	7.75	2.99	411.28	2.0	0.2	3	56.93	2020-06-17	2013-08-01
P4201_109	LMO	6.7	17.6	0.73	0.2	0.15	10.6	1.98	373.37	2.0	0.2	3	56.93	2020-06-17	2013-08-15
P4201_110	LMO	6.7	17.6	0.5	0.23	0.06	5.89	1.7	379.74	2.0	0.2	3	56.93	2020-06-17	2013-09-05
P4201_111	LMO	6.6	13.5	1.32	0.26	0.12	9.78	2.43	374.03	2.0	0.2	3	56.93	2020-06-17	2013-10-03
P4201_112	LMO	7.2	8.5	0.68	1.46	0.41	10.86	1.47	355.95	2.0	0.2	3	56.93	2020-06-17	2013-10-31
P4201_114	LMO	7	5.4	0.5	2.24	0.75	13.55	0.75	NA	2.0	0.2	3	56.93	2020-06-17	2014-01-09
P4201_116	LMO	7.2	4	0.59	2.56	0.78	14.62	0.44	NA	2.0	0.2	3	56.93	2020-06-17	2014-03-12
P4201_117	LMO	6.9	4.7	0.55	0.92	0.58	13.85	3.05	NA	2.0	0.2	3	56.93	2020-06-17	2014-04-08
P4201_118	LMO	6.9	6.6	0.55	0.33	0.5	13.85	2.01	NA	2.0	0.2	3	56.93	2020-06-17	2014-05-06
P4201_119	LMO	6.9	10.6	0.4	0.27	0.33	14.8	2.39	NA	2.0	0.2	3	56.93	2020-06-17	2014-06-04
P4201_120	LMO	6.7	17.8	0.32	0.24	0.03	11.79	2.95	NA	2.0	0.2	3	56.93	2020-06-17	2014-07-09
P4201_121	LMO	6.8	11.7	0.6	0.75	0.5	10.03	1.51	NA	2.0	0.2	3	56.93	2020-06-17	2014-08-20
P4201_122	LMO	6.8	16.2	1.41	0.25	0.11	6.91	1.6	NA	2.0	0.2	3	56.93	2020-06-17	2014-09-16
P4201_123	LMO	6.4	9.7	1.26	0.91	0.22	10.18	2.95	NA	2.0	0.2	3	56.93	2020-06-17	2014-11-20
P4201_124	LMO	7.4	6.2	0.95	2.29	1	10.88	0.42	NA	2.0	0.2	3	56.93	2020-06-17	2014-12-16
P6071_501	Coastal transect	8.617	15.68	0.118	0.073	0.138	10.977	1.844	NA	3	0.2	NA	54.46	12.28	2015-08-17
P6071_502	Coastal transect	8.459	18.31	-0.166	0.425	0.295	13.767	3.013	NA	4	0.2	NA	54.53	13.77	2015-08-18
P6071_503	Coastal transect	8.327	18.35	-0.038	0	0.448	18.186	3.874	NA	2.8	0.2	NA	54.44	13.73	2015-08-18
P6071_504	Coastal transect	8.061	20.07	0.118	0	0.566	21.07	5.145	354.7	3	0.2	NA	53.96	14.32	2015-08-18
P6071_505	Coastal transect	7.892	13.46	-0.024	0	0.587	14.465	1.646	350.8	2.7	0.2	NA	54.18	15.18	2015-08-18
P6071_506	Coastal transect	8.056	9.63	-0.152	0	0.634	14.326	1.136	329.05	1.9	0.2	NA	54.32	2020-12-16	2015-08-19
P6071_507	Coastal transect	7.802	13.64	0.061	0	0.493	14.698	2.359	332.1	3.7	0.2	NA	54.57	16.49	2015-08-19
P6071_508	Coastal transect	7.626	11.67	0.074	0.304	0.634	14.558	2.517	349.5	1.9	0.2	NA	54.76	17.24	2015-08-19
P6071_509	Coastal transect	7.544	12.95	0.029	0	0.352	13.442	2.219	323.75	1.9	0.2	NA	54.85	18.00	2015-08-20
P6071_510	Coastal transect	7.165	20.65	0.255	0	0.305	18.651	9.313	374.65	1.9	0.2	NA	54.58	18.63	2015-08-20
P6071_511	Coastal transect	7.133	18.67	0.127	0	0.305	8.465	4.166	347.6	1.9	0.2	NA	55.68	2020-01-21	2015-08-21
P6071_512	Coastal transect	7.171	18.49	0.085	0	0.117	8.093	2.734	369.75	2.1	0.2	NA	56.38	20.83	2015-08-21
P6071_513	Coastal transect	6.858	16.57	0.042	0	0.164	14.14	2.043	356.75	2.1	0.2	NA	57.06	21.16	2015-08-22
P6071_514	Coastal transect	6.973	18.61	-0.014	1.501	0.141	9.953	1.402	481.65	1.9	0.2	NA	57.31	2020-08-20	2015-08-22
P6071_515	Coastal transect	5.612	18.83	0.071	0	0.094	14.977	2.649	461.2	1.7	0.2	NA	57.81	22.65	2015-08-23
P6071_516	Coastal transect	5.548	17.03	0.652	0	0.141	10.14	1.947	461.9	2.2	0.2	NA	57.05	23.82	2015-08-23
P6071_517	Coastal transect	5.722	19.14	0.057	0	0.117	13.907	3.477	534.95	1.9	0.2	NA	57.68	24.26	2015-08-24
P6071_518	Coastal transect	5.863	18.49	-0.08	0	0.14	6.291	3.64	393.5	1.8	0.2	NA	59.49	24.57	2015-08-25
P6071_519	Coastal transect	4.431	18.57	-0.027	0	0.047	7.934	3.993	458.15	2.3	0.2	NA	59.59	26.50	2015-08-26
P6071_520	Coastal transect	4.248	18.73	0.16	0	0.07	5.258	3.282	497.8	2	0.2	NA	59.495	27.80	2015-08-26
P6071_521	Coastal transect	4.464	18.45	-0.04	0	0.093	5.211	3.709	514.3	1.8	0.2	NA	60.22	26.25	2015-08-27
P6071_522	Coastal transect	5.451	18.52	0.107	0	0.676	9.202	6.165	404.2	2	0.2	NA	60.07	24.80	2015-08-27
P6071_523	Coastal transect	5.23	17.41	-0.107	0	-0.023	8.122	2.394	321.65	2.3	0.2	NA	59.88	19.36	2015-08-28
P6071_524	Coastal transect	5.137	16.92	0.133	0	-0.023	7.606	1.639	320.6	2.3	0.2	NA	62.42	19.41	2015-08-29
P6071_525	Coastal transect	5.106	17.08	0.08	0	0	8.263	1.725	358.15	1.8	0.2	NA	61.78	19.29	2015-08-30
P6071_526	Coastal transect	5.246	17.58	0.839	4.108	0.748	25.545	3.411	324.8	2	0.2	NA	61.00	19.00	2015-08-30
P6071_527	Coastal transect	5.924	18.54	0.533	0	0.164	6.493	3.772	336.5	2.2	0.2	NA	58.58	18.23	2015-08-31
P6071_528	Coastal transect	6.288	17.5	-0.053	0	0.047	9.384	2.583	337.45	2	0.2	NA	57.99	16.95	2015-08-31
P6071_529	Coastal transect	7.072	18.45	0.08	0	0.35	11.232	3.146	346.85	1.9	0.2	NA	56.60	16.32	2015-09-01
P6071_530	Coastal transect	7.386	17.76	-0.013	0	0.231	11.905	1.813	325	2.1	0.2	NA	55.94	14.93	2015-09-02
P6071_531	Coastal transect	7.659	17.81	0.053	0	0.185	11.714	1.879	322	3	0.2	NA	55.41	14.54	2015-09-02
P6071_532	Coastal transect	7.925	17.73	-0.107	0	0.208	12.143	1.87	324.8	2	0.2	NA	54.91	13.84	2015-09-02
P6071_533	Coastal transect	7.216	18.63	0.067	0	0.947	34.238	6.308	412.25	2	0.2	NA	53.96	14.32	2015-09-03
P6071_534	Coastal transect	8.679	16.9	0.013	0	0.439	9.952	1.426	316.35	3	0.2	NA	54.51	12.96	2015-09-03

## Sheet: Supplementary table 2
Baltic Cluster	MAG ID	GTDB_v89_taxonomy	CheckM_completeness	CheckM_contamination	CheckM_strain_heterogeneity	Total_len	Number of contigs	Min_contig_len	Median_contig_len	Mean_contig_len	Max_contig_len	n50	n50_len	n90	n90_len
BACL13	P1994_129_bin89	d__Archaea;p__Crenarchaeota;c__Nitrososphaeria;o__Nitrososphaerales;f__Nitrosopumilaceae;g__Nitrosopumilus;s__Nitrosopumilus sp001437625	100	0.97	0	1404359	198	1010	3276	7092	63795	28	14660	111	2767
BACL27	P4201_104_bin155	d__Bacteria;p__Actinobacteriota;c__Acidimicrobiia;o__Microtrichales;f__Ilumatobacteraceae;g__BACL27;s__	91.45	4.59	38.46	1786241	495	1002	2411	3608	32061	105	4933	352	1561
BACL17	SRR3727512_bin228	d__Bacteria;p__Actinobacteriota;c__Acidimicrobiia;o__Microtrichales;f__Ilumatobacteraceae;g__UBA3006;s__UBA3006 sp001438985	95.3	4.85	45.45	1756084	494	1002	2143	3554	39498	92	5527	345	1446
BACL6	P1994_127_bin61	d__Bacteria;p__Actinobacteriota;c__Acidimicrobiia;o__Microtrichales;f__Ilumatobacteraceae;g__UBA3006;s__UBA3006 sp002367695	96.58	4.71	60	2791422	767	1001	1977	3639	49875	109	5363	530	1388
BACL112	SRR3727525_bin116	d__Bacteria;p__Actinobacteriota;c__Actinobacteria;o__Nanopelagicales;f__AcAMD-5;g__ATZT02;s__	87.4	3.52	86.67	1305743	204	1004	2991	6400	45048	29	13154	116	2317
BACL2	P4201_106_bin4	d__Bacteria;p__Actinobacteriota;c__Actinobacteria;o__Nanopelagicales;f__Nanopelagicaceae;g__MAG-120802;s__	81.94	3.42	90	1227951	320	1014	2606	3837	33482	67	5363	226	1646
BACL15	P4201_119_bin116	d__Bacteria;p__Actinobacteriota;c__Actinobacteria;o__Nanopelagicales;f__Nanopelagicaceae;g__Planktophila;s__Planktophila sp001438925	85.8	3.27	50	1276454	294	1026	3050	4341	21590	60	6180	202	1878
BACL18	P4201_111_bin159	d__Bacteria;p__Bacteroidota;c__Bacteroidia;o__Flavobacteriales;f__Cryomorphaceae;g__TMED14;s__TMED14 sp003451355	95.14	2.42	80	1767133	488	1009	2534	3621	20023	103	5307	348	1590
BACL8	SRR3727508_bin38	d__Bacteria;p__Bacteroidota;c__Bacteroidia;o__Flavobacteriales;f__Flavobacteriaceae;g__MAG-120531;s__MAG-120531 sp000173115	96.24	0.73	75	2159345	179	1016	2905	12063	155610	14	44080	71	4833
BACL327	P4201_124_bin70	d__Bacteria;p__Cyanobacteria;c__Cyanobacteriia;o__Synechococcales;f__Cyanobiaceae;g__PCC7001;s__	76.27	4.35	65	1850878	886	1001	1689	2089	13240	266	2297	718	1212
BACL144	P4201_120_bin71	d__Bacteria;p__Proteobacteria;c__Alphaproteobacteria;o__Pelagibacterales;f__Pelagibacteraceae;g__;s__	91.47	2.22	62.5	1246612	446	1001	1857	2795	20253	97	3562	339	1306
BACL325	P4201_119_bin37	d__Bacteria;p__Proteobacteria;c__Alphaproteobacteria;o__Pelagibacterales;f__Pelagibacteraceae;g__;s__	77.6	4.33	60	838244	381	1001	1716	2200	12874	107	2452	306	1210
BACL149	P1994_121_bin104	d__Bacteria;p__Proteobacteria;c__Alphaproteobacteria;o__Pelagibacterales;f__Pelagibacteraceae;g__IMCC9063;s__	92.75	3.08	66.67	1310694	403	1001	2074	3252	28926	79	4331	294	1479
BACL53	P1994_125_bin49	d__Bacteria;p__Proteobacteria;c__Alphaproteobacteria;o__Pelagibacterales;f__Pelagibacteraceae;g__IMCC9063;s__	96.1	0.93	75	1312850	421	1007	1954	3118	23086	83	4294	307	1340
BACL5	SRR3727521_bin101	d__Bacteria;p__Proteobacteria;c__Alphaproteobacteria;o__Pelagibacterales;f__Pelagibacteraceae;g__Pelagibacter;s__Pelagibacter sp001438335	97.55	1.83	42.86	1242356	259	1005	2481	4796	28495	42	9403	167	1866
BACL262	P6071_511_bin51	d__Bacteria;p__Proteobacteria;c__Alphaproteobacteria;o__Pelagibacterales;f__Pelagibacteraceae;g__Pelagibacter;s__Pelagibacter ubique_R	90.21	4.4	56.25	1130444	405	1001	1894	2791	16330	93	3590	306	1310
BACL214	SRR3727503_bin31	d__Bacteria;p__Proteobacteria;c__Gammaproteobacteria;o__Burkholderiales;f__Burkholderiaceae;g__UBA2463;s__	91.96	4.69	56.25	2228508	791	1001	2147	2817	21158	199	3377	605	1412
BACL14	P6071_514_bin160	d__Bacteria;p__Proteobacteria;c__Gammaproteobacteria;o__Burkholderiales;f__Methylophilaceae;g__BACL14;s__BACL14 sp002384685	97.16	0.49	100	1388129	193	1001	2734	7192	100826	19	22222	103	2596
BACL3	P2236_112_bin168	d__Bacteria;p__Proteobacteria;c__Gammaproteobacteria;o__Pseudomonadales;f__Pseudohongiellaceae;g__OM182;s__OM182 sp001438145	95	0.84	62.5	2958067	179	1008	3541	16525	175405	18	50258	67	8225
BACL1	P6071_517_bin195	d__Bacteria;p__Proteobacteria;c__Gammaproteobacteria;o__SAR86;f__D2472;g__D2472;s__D2472 sp002358345	83.76	0.32	100	1513717	169	1004	3125	8956	146761	13	32805	83	3199
BACL168	SRR3727521_bin52	d__Bacteria;p__Verrucomicrobiota;c__Verrucomicrobiae;o__Chthoniobacterales;f__;g__;s__	90.43	3.89	50	2226010	556	1001	2394	4003	41500	103	6144	381	1658
BACL9	P4201_123_bin26	d__Bacteria;p__Verrucomicrobiota;c__Verrucomicrobiae;o__Methylacidiphilales;f__UBA3015;g__UBA3015;s__UBA3015 sp001438005	90.65	2.64	66.67	1774586	489	1005	2378	3629	26604	99	5260	344	1536

## Sheet: Supplementary table 3
Model	F-statistic	DF	Adj. R2	p value	AIC (criteria for best fit)	fdr-correction	MAG	Order
lm (pi ~ salinity )	18.96	40	0.30	0.00009	-599.57	0.002	BACL1	SAR86
lm (pi ~ poly(salinity, 2)	10.61	39	0.32	0.0002	-599.51	0.002	BACL1	SAR86
lm (pi ~ salinity )	0.01	45	-0.02	0.940	-726.22	0.988	BACL2	ACK-M1
lm (pi ~ poly(salinity, 2)	0.50	44	-0.02	0.612	-725.26	0.723	BACL2	ACK-M1
lm (pi ~ salinity )	17.20	9	0.62	0.002	-179.17	0.012	BACL3	Pseudomonadales
lm (pi ~ poly(salinity, 2)	10.56	8	0.66	0.006	-179.63	0.022	BACL3	Pseudomonadales
lm (pi ~ salinity )	12.97	33	0.26	0.001	-654.88	0.007	BACL5	Pelagibacteriales
lm (pi ~ poly(salinity, 2)	6.86	32	0.26	0.003	-653.76	0.014	BACL5	Pelagibacteriales
lm (pi ~ salinity )	0.90	14	-0.01	0.386	-273.38	0.569	BACL6	Microtrichales
lm (pi ~ poly(salinity, 2)	12.66	13	0.61	0.0009	-287.68	0.007	BACL6	Microtrichales
lm (pi ~ salinity )	0.001	11	-0.09	0.97	-214.97	0.988	BACL8	Flavobacteriales
lm (pi ~ poly(salinity, 2)	0.002	10	-0.20	1.00	-212.98	1.000	BACL8	Flavobacteriales
lm (pi ~ salinity )	1.81	26	0.19	0.030	-466.94	0.088	BACL9	Methylacidiphilales
lm (pi ~ poly(salinity, 2)	5.09	25	0.23	0.014	-472.62	0.046	BACL9	Methylacidiphilales
lm (pi ~ salinity )	3.05	9	0.17	0.115	-210.86	0.240	BACL13	Nitrosphaerales
lm (pi ~ poly(salinity , 2)	9.12	8	0.62	0.008	-218.72	0.028	BACL13	Nitrosphaerales
lm (pi ~ salinity )	0.56	15	-0.03	0.465	-293.20	0.602	BACL14	Betaproteobacteriales
lm (pi ~ poly(salinity, 2)	0.27	14	-0.10	0.767	-291.23	0.842	BACL14	Betaproteobacteriales
lm (pi ~ salinity )	0.25	28	-0.03	0.620	-501.02	0.723	BACL15	ACK-M1
lm (pi ~ poly(salinity, 2)	2.35	27	0.09	0.114	-503.57	0.240	BACL15	ACK-M1
lm (pi ~ salinity )	3.21	11	0.16	0.101	-200.41	0.240	BACL17	Microtrichales
lm (pi ~ poly(salinity, 2)	21.20	10	0.81	0.0003	-216.61	0.003	BACL17	Microtrichales
lm (pi ~ salinity )	2.16	11	0.09	0.170	-176.59	0.328	BACL18	Flavobacteriales
lm (pi ~ poly(salinity, 2)	2.67	10	0.22	0.118	-177.82	0.240	BACL18	Flavobacteriales
lm (pi ~ salinity )	2.72	20	0.08	0.115	-366.25	0.240	BACL27	Microtrichales
lm (pi ~ poly(salinity, 2)	2.95	19	0.16	0.077	-367.39	0.204	BACL27	Microtrichales
lm (pi ~ salinity )	0.26	44	-0.02	0.611	-736.76	0.723	BACL53	Pelagibacteriales
lm (pi ~ poly(salinity, 2)	1.27	43	0.01	0.291	-737.13	0.494	BACL53	Pelagibacteriales
lm (pi ~ salinity )	18.72	12	0.58	0.001	-214.21	0.005	BACL112	ACK-M1
lm (pi ~ poly(salinity, 2)	55.78	11	0.89	0.00001	-232.80	0.0005	BACL112	ACK-M1
lm (pi ~ salinity )	0.002	20	-0.05	0.963	-376.19	0.988	BACL144	Pelagibacteriales
lm (pi ~ poly(salinity, 2)	0.91	19	-0.01	0.419	-376.21	0.587	BACL144	Pelagibacteriales
lm (pi ~ salinity )	0.04	14	-0.07	0.836	-266.42	0.900	BACL149	Pelagibacteriales
lm (pi ~ poly(salinity, 2)	0.31	13	-0.10	0.737	-265.12	0.825	BACL149	Pelagibacteriales
lm (pi ~ salinity )	14.48	12	0.51	0.003	-279.55	0.014	BACL168	Chthoniobacterales
lm (pi ~ poly(salinity, 2)	10.00	11	0.58	0.003	-280.97	0.014	BACL168	Chthoniobacterales
lm (pi ~ salinity )	0.97	11	-0.002	0.345	-186.09	0.537	BACL214	Betaproteobacteriales
lm (pi ~ poly(salinity , 2)	0.62	10	-0.07	0.558	-184.50	0.694	BACL214	Betaproteobacteriales
lm (pi ~ salinity )	28.27	11	0.69	0.0002	-216.95	0.002	BACL262	Pelagibacteriales
lm (pi ~ poly(salinity, 2)	24.27	10	0.80	0.0001	-221.64	0.002	BACL262	Pelagibacteriales
lm (pi ~ salinity )	1.72	45	0.02	0.196	-784.04	0.359	BACL325	Pelagibacteriales
lm (pi ~ poly(salinity , 2)	4.05	44	0.12	0.024	-788.22	0.075	BACL325	Pelagibacteriales
lm (pi ~ salinity )	1.84	12	0.06	0.199	-210.98	0.359	BACL327	Synechococcales
lm (pi ~ poly(salinity, 2)	0.84	11	-0.02	0.456	-208.99	0.602	BACL327	Synechococcales

## Sheet: Supplementary table 4
BACL	Gene_ID	Kegg_ko	Kegg_module	Kegg_pw	eggNOG_ID	eggNOG_cat	eggNOG_desc
BACL27	ID=137_7	K02040	M00222	map02010	COG0226	P	PBP superfamily domain
BACL27	ID=446_3	K01673		map00910	COG0288	P	Carbonic anhydrase
BACL17	ID=36_1			NA	COG0697	EG	EamA-like transporter family
BACL17	ID=110_1			NA	COG5486	S	Predicted metal-binding integral membrane protein (DUF2182)
BACL17	ID=127_1	K03657		map03420,map03430	COG0210	L	UvrD-like helicase C-terminal domain
BACL17	ID=127_3	K09861		NA	COG3022	S	Belongs to the UPF0246 family
BACL17	ID=133_1	K01890	M00359,M00360	map00970	COG0072	J	B3/4 domain
BACL17	ID=149_5	K00265,K00284		map00250,map00630,map00910	COG0067	E	Conserved region in glutamate synthase
BACL17	ID=227_1	K02040	M00222	map02010	COG0226	P	PBP superfamily domain
BACL17	ID=227_2	K02036	M00222	map02010	COG1117	P	Part of the ABC transporter complex PstSACB involved in phosphate import. Responsible for energy coupling to the transport system
BACL17	ID=280_2	K03177		NA	COG0130	J	Responsible for synthesis of pseudouridine from uracil- 55 in the psi GC loop of transfer RNAs
BACL17	ID=333_2	K06988		NA	COG2085	S	NADP oxidoreductase coenzyme F420-dependent
BACL17	ID=335_2	K02033,K02034	M00239	map02024	COG1173	EP	PFAM binding-protein-dependent transport systems inner membrane component
BACL17	ID=430_5	K01424		map00250,map00460	COG4448	E	asparaginase
BACL17	ID=434_2			NA	COG0477	EGP	Major facilitator Superfamily
BACL6	ID=73_6	K01740		map00270	COG2873	E	Cys/Met metabolism PLP-dependent enzyme
BACL6	ID=81_4			NA	COG1846	K	Transcriptional regulator
BACL6	ID=206_13	K03595		NA	COG1159	J	An essential GTPase that binds both GDP and GTP, with rapid nucleotide exchange. Plays a role in 16S rRNA processing and 30S ribosomal subunit biogenesis and possibly also in cell cycle regulation and energy metabolism
BACL6	ID=206_14			NA	COG5401	S	Sporulation and spore germination
BACL6	ID=243_2	K02057	M00221	NA	COG4603	S	Belongs to the binding-protein-dependent transport system permease family
BACL6	ID=269_1	K16163		map00350	2C7TJ	S	Mycothiol maleylpyruvate isomerase N-terminal domain
BACL6	ID=274_2	K01681	M00009,M00010,M00012,M00173,M00740	map00020,map00630,map00720	COG1048	C	Aconitase family (aconitate hydratase)
BACL6	ID=292_2	K02031,K02032	M00239	map02024	COG1123	P	Belongs to the ABC transporter superfamily
BACL6	ID=295_2			NA	COG1028	IQ	KR domain
BACL6	ID=302_1	K00265,K00284		map00250,map00630,map00910	COG0067	E	Conserved region in glutamate synthase
BACL6	ID=318_2	K07090		NA	COG0730	S	Sulfite exporter TauE/SafE
BACL6	ID=347_4	K07033,K09014		NA	COG0719	O	Uncharacterized protein family (UPF0051)
BACL6	ID=358_4	K02035	M00239	map02024	COG0747	E	ABC-type dipeptide transport system, periplasmic component
BACL6	ID=394_3	K00226	M00051	map00240	COG0167	F	dihydroorotate dehydrogenase activity
BACL6	ID=424_1	K01657	M00023	map00400,map00405,map02024,map02025	COG0147	EH	Anthranilate synthase component I, N terminal region
BACL6	ID=424_2	K00605,K06980	M00532	map00260,map00630,map00670	COG0354	S	Aminomethyltransferase folate-binding domain
BACL6	ID=438_46	NA	NA	NA	NA	NA	NA
BACL6	ID=438_48	K06147		NA	COG1132	V	ABC transporter transmembrane region
BACL6	ID=438_49	NA	NA	NA	NA	NA	NA
BACL6	ID=465_1	K01681	M00009,M00010,M00012,M00173,M00740	map00020,map00630,map00720	COG1048	C	Aconitase family (aconitate hydratase)
BACL6	ID=578_1			NA	COG0491	P	PFAM beta-lactamase domain protein
BACL6	ID=651_4	K02034	M00239	map02024	COG1173	P	COG1173 ABC-type dipeptide oligopeptide nickel transport systems, permease components
BACL6	ID=651_6	K02035	M00239	map02024	COG0747	E	Evidence 5 No homology to any previously reported sequences
BACL6	ID=697_2	K00937,K15520		map00190,map03018	COG0454	K	Catalyzes the transfer of acetyl from acetyl-CoA to desacetylmycothiol (Cys-GlcN-Ins) to form mycothiol
BACL6	ID=697_3			NA	COG1164	E	Oligopeptidase F
BACL6	ID=729_5	K09967,K13040	M00514	NA	COG0715	P	COG0715 ABC-type nitrate sulfonate bicarbonate transport systems periplasmic components
BACL112	ID=9_18	NA	NA	NA	NA	NA	NA
BACL112	ID=19_14	K02025,K05814,K10118,K10237,K10241,K15771,K17235,K17242,K17316	M00196,M00198,M00204,M00206,M00207,M00491,M00600,M00602,M00605	map02010	COG1175	P	transmembrane transport
BACL112	ID=54_5	K02335		map00230,map00240,map03030,map03410,map03420,map03440	COG0258	L	In addition to polymerase activity, this DNA polymerase exhibits 5'-3' exonuclease activity
BACL112	ID=59_13	K01915		map00220,map00250,map00630,map00910	COG0174	E	PFAM glutamine synthetase catalytic region
BACL112	ID=60_2	K00261	M00740	map00220,map00250,map00471,map00910	COG0334	E	Belongs to the Glu Leu Phe Val dehydrogenases family
BACL112	ID=62_18	NA	NA	NA	NA	NA	NA
BACL112	ID=63_8	K09118		NA	COG1615	S	Uncharacterised protein family (UPF0182)
BACL112	ID=65_8	K02242	M00429	NA	COG1040	S	phosphoribosyltransferase
BACL112	ID=66_16	K02054	M00193	map02024	COG4132	P	Binding-protein-dependent transport systems inner membrane component
BACL112	ID=71_1	K00606	M00119	map00770	COG0413	H	Catalyzes the reversible reaction in which hydroxymethyl group from 5,10-methylenetetrahydrofolate is transferred onto alpha-ketoisovalerate to form ketopantoate
BACL112	ID=71_2	K01916,K01950	M00115	map00760	COG0171	H	Catalyzes the ATP-dependent amidation of deamido-NAD to form NAD. Uses L-glutamine as a nitrogen source
BACL112	ID=90_2			NA	2AUFS	S	Domain of unknown function (DUF4191)
BACL112	ID=90_7			NA	COG1233	Q	all-trans-retinol 13,14-reductase activity
BACL112	ID=90_8	K07071		NA	COG1090	S	epimerase
BACL112	ID=90_10	K00382	M00009,M00011,M00036,M00307,M00532	map00010,map00020,map00260,map00280,map00620,map00630,map00640	COG1249	C	Pyruvate 2-oxoglutarate dehydrogenase complex, dihydrolipoamide dehydrogenase (E3) component, and related enzymes
BACL112	ID=94_3	K01924		map00471,map00550	COG0773	M	Belongs to the MurCDEF family
BACL112	ID=118_4	K21567		NA	COG0492	C	Ferredoxin-NADP reductase
BACL112	ID=118_5	K02470		NA	COG0187	L	TopoisomeraseII
BACL112	ID=118_7	K03086		NA	COG0568	K	Sigma factors are initiation factors that promote the attachment of RNA polymerase to specific initiation sites and are then released
BACL112	ID=129_4	K02440,K06188,K09874		NA	COG0580	U	Belongs to the MIP aquaporin (TC 1.A.8) family
BACL112	ID=129_7	K04771,K08372	M00728	map01503	COG0265	O	serine-type endopeptidase activity
BACL112	ID=129_9	K18930		NA	COG0247	C	FAD linked oxidase
BACL112	ID=148_2	K01915		map00220,map00250,map00630,map00910	COG0174	E	PFAM Glutamine synthetase, catalytic
BACL112	ID=166_6	K10563		map03410	COG0266	L	Involved in base excision repair of DNA damaged by oxidation or by mutagenic agents. Acts as DNA glycosylase that recognizes and removes damaged bases. Has a preference for oxidized purines, such as 7,8-dihydro-8-oxoguanine (8-oxoG). Has AP (apurinic apyrimidinic) lyase activity and introduces nicks in the DNA strand. Cleaves the DNA backbone by beta-delta elimination to generate a single-strand …
BACL112	ID=169_7	NA	NA	NA	NA	NA	NA
BACL112	ID=169_11	K15521		NA	COG0297	H	Catalyzes the transfer of a N-acetyl-glucosamine moiety to 1D-myo-inositol 3-phosphate to produce 1D-myo-inositol 2- acetamido-2-deoxy-glucopyranoside 3-phosphate in the mycothiol biosynthesis pathway
BACL112	ID=169_15	K00605,K06980	M00532	map00260,map00630,map00670	COG0354	S	Belongs to the GcvT family
BACL112	ID=169_18			NA	COG0745	KT	Transcriptional regulator
BACL112	ID=196_1	K01915		map00220,map00250,map00630,map00910	COG0174	E	glutamine synthetase
BACL112	ID=198_12			NA	2D9MJ	C	Cytochrome c oxidase subunit IV
BACL112	ID=199_2	K16238		NA	COG0833	E	amino acid
BACL112	ID=199_6	K00525	M00053	map00230,map00240	COG0209	F	Catalyzes the reduction of ribonucleotides to deoxyribonucleotides. May function to provide a pool of deoxyribonucleotide precursors for DNA repair during oxygen limitation and or for immediate growth after restoration of oxygen
BACL2	ID=3_2	K00548	M00017	map00270,map00450,map00670	COG0646	E	Methionine synthase
BACL2	ID=30_2	K01649	M00432	map00290,map00620	COG0119	E	Catalyzes the condensation of the acetyl group of acetyl-CoA with 3-methyl-2-oxobutanoate (2-oxoisovalerate) to form 3-carboxy-3-hydroxy-4-methylpentanoate (2-isopropylmalate)
BACL2	ID=34_8	K02006,K02008	M00245,M00246	map02010	COG0619	P	Cobalt ABC transporter
BACL2	ID=63_2	K01662	M00096	map00730,map00900	COG1154	HI	Catalyzes the acyloin condensation reaction between C atoms 2 and 3 of pyruvate and glyceraldehyde 3-phosphate to yield 1-deoxy-D-xylulose-5-phosphate (DXP)
BACL2	ID=121_4	K00681		map00430,map00460,map00480	COG0405	E	Gamma-glutamyltransferase
BACL2	ID=127_5	K00965	M00362,M00554,M00632	map00052,map00520	COG1085	G	Galactose-1-phosphate uridylyltransferase
BACL2	ID=163_2	K10117	M00196	map02010	COG1653	G	ABC transporter substrate-binding protein
BACL2	ID=163_3	K10118,K15771	M00196,M00491	map02010	COG1175	P	Binding-protein-dependent transport system inner membrane component
BACL2	ID=163_6	K00852,K18478		map00030	COG0524	G	Belongs to the carbohydrate kinase PfkB family
BACL2	ID=197_2	K01647	M00009,M00010,M00012,M00740	map00020,map00630	COG0372	C	Belongs to the citrate synthase family
BACL2	ID=208_2	K03333		map00984	COG2303	E	GMC oxidoreductase
BACL2	ID=237_3	K02057	M00221	NA	COG4603	S	Belongs to the binding-protein-dependent transport system permease family
BACL2	ID=239_15	K03320		NA	COG0004	P	Ammonium transporter
BACL2	ID=239_17	K03529,K19171		NA	COG1196	D	Required for chromosome condensation and partitioning
BACL2	ID=264_2	K03885		map00190	COG1252	C	Pyridine nucleotide-disulphide oxidoreductase
BACL2	ID=264_3			NA	COG0702	GM	Protein of unknown function (DUF2867)
BACL2	ID=270_3	K05595		NA	COG2095	U	MarC family integral membrane protein
BACL2	ID=276_1	K00857		map00240,map00983	COG1435	F	Thymidine kinase
BACL15	ID=193_5	K03699		NA	COG1253	S	Transporter associated domain
BACL15	ID=221_2	K13572,K13573		NA	COG2378	K	WYL domain
BACL15	ID=239_7	K01990,K09689,K09691,K09693	M00249,M00250,M00251,M00254	map02010	COG1134	GM	ATPases associated with a variety of cellular activities
BACL15	ID=292_1	K02013	M00240	map02010	COG1120	HP	ATPases associated with a variety of cellular activities
BACL18	ID=106_3			NA	COG3291	S	metallopeptidase activity
BACL18	ID=150_2	K03685		map03008	COG0571	J	Digests double-stranded RNA. Involved in the processing of primary rRNA transcript to yield the immediate precursors to the large and small rRNAs (23S and 16S). Processes some mRNAs, and tRNAs when they are encoded in the rRNA operon. Processes pre- crRNA and tracrRNA of type II CRISPR loci if present in the organism
BACL18	ID=158_2	NA	NA	NA	NA	NA	NA
BACL18	ID=277_7	NA	NA	NA	NA	NA	NA
BACL18	ID=303_6	K00382	M00009,M00011,M00036,M00307,M00532	map00010,map00020,map00260,map00280,map00620,map00630,map00640	COG1249	C	dihydrolipoamide dehydrogenase
BACL18	ID=365_2	K01990,K02193	M00254,M00259	map02010	COG1131	V	ABC transporter
BACL8	ID=9_7			NA	COG1629	M	PFAM TonB dependent receptor
BACL8	ID=83_29	K01000		map00550,map01502	COG0472	M	First step of the lipid cycle reactions in the biosynthesis of the cell wall peptidoglycan
BACL327	ID=115_1	K00799		map00480,map00980,map00982,map00983	COG0625	O	Glutathione S-transferase, N-terminal domain
BACL327	ID=778_2	K07566		NA	COG0009	J	Belongs to the SUA5 family
BACL325	ID=54_2			NA	COG0513	L	DEAD-like helicases superfamily
BACL144	ID=121_2			NA	COG4666	S	TRAP transporter, 4TM 12TM fusion protein
BACL144	ID=121_3	K07080		NA	COG2358	S	NMT1-like family
BACL144	ID=139_10	K01649	M00432	map00290,map00620	COG0119	E	Catalyzes the condensation of the acetyl group of acetyl-CoA with 3-methyl-2-oxobutanoate (2-oxoisovalerate) to form 3-carboxy-3-hydroxy-4-methylpentanoate (2-isopropylmalate)
BACL144	ID=297_7	K01759		map00620	COG0346	E	glyoxalase bleomycin resistance protein dioxygenase
BACL144	ID=320_2	K00864		map00561	COG0554	C	Key enzyme in the regulation of glycerol uptake and metabolism. Catalyzes the phosphorylation of glycerol to yield sn- glycerol 3-phosphate
BACL144	ID=369_2	K00108	M00555	map00260	COG2303	E	Belongs to the GMC oxidoreductase family
BACL144	ID=439_1	K03852		map00430	COG0028	EH	Belongs to the TPP enzyme family
BACL53	ID=48_1	K01459,K01501,K11206		map00380,map00460,map00627,map00643,map00910	COG0388	S	Carbon-nitrogen hydrolase
BACL53	ID=57_4	K01709,K22025		map00520	COG0451	GM	ADP-glyceromanno-heptose 6-epimerase activity
BACL53	ID=103_1			NA	COG1593	G	COG1593 TRAP-type C4-dicarboxylate transport system large permease component
BACL53	ID=154_1	K00387,K05301		map00920	COG2041	S	Mo-co oxidoreductase dimerisation domain
BACL53	ID=162_1	K03637		map00790,map04122	COG0315	H	Catalyzes the conversion of (8S)-3',8-cyclo-7,8- dihydroguanosine 5'-triphosphate to cyclic pyranopterin monophosphate (cPMP)
BACL53	ID=199_1	K00097,K22024	M00124	map00750	COG1995	H	Pyridoxal phosphate biosynthetic protein PdxA
BACL53	ID=236_2	K03639		map00790,map04122	COG2896	H	Catalyzes the cyclization of GTP to (8S)-3',8-cyclo-7,8- dihydroguanosine 5'-triphosphate
BACL53	ID=276_3	K00117,K21430		map00030	COG2133	G	Glucose / Sorbosone dehydrogenase
BACL53	ID=278_4			NA	COG2079	S	MmgE/PrpD family
BACL53	ID=307_1			NA	COG4948	M	Mandelate racemase / muconate lactonizing enzyme, C-terminal domain
BACL53	ID=324_2			NA	COG1638	G	extracellular solute-binding protein, family 7
BACL53	ID=326_2	K00109,K15736		map00650	COG0579	S	FAD dependent oxidoreductase
BACL53	ID=406_4	K01998	M00237	map02010,map02024	COG4177	U	Belongs to the binding-protein-dependent transport system permease family
BACL5	ID=223_2	K01480,K18459	M00133	map00330	COG0010	E	COG0010 Arginase agmatinase formimionoglutamate hydrolase, arginase family
BACL262	ID=3_2	K03118	M00336	map03060,map03070	COG0805	U	Part of the twin-arginine translocation (Tat) system that transports large folded proteins containing a characteristic twin-arginine motif in their signal peptide across membranes. Together with TatB, TatC is part of a receptor directly interacting with Tat signal peptides
BACL262	ID=11_9	K00499		map00260	COG4638	P	Rieske 2Fe-2S
BACL262	ID=36_4	K22081		map00680	COG0449	M	#NAME?
BACL262	ID=171_2	K02886	M00178,M00179	map03010	COG0090	J	One of the primary rRNA binding proteins. Required for association of the 30S and 50S subunits to form the 70S ribosome, for tRNA binding and peptide bond formation. It has been suggested to have peptidyltransferase activity
BACL262	ID=186_4	K03072,K03074,K12257	M00335	map02024,map03060,map03070	COG0341	U	Part of the Sec protein translocase complex. Interacts with the SecYEG preprotein conducting channel. SecDF uses the proton motive force (PMF) to complete protein translocation after the ATP-dependent function of SecA
BACL262	ID=186_7	K03701		map03420	COG0178	L	The UvrABC repair system catalyzes the recognition and processing of DNA lesions. UvrA is an ATPase and a DNA-binding protein. A damage recognition complex composed of 2 UvrA and 2 UvrB subunits scans DNA for abnormalities. When the presence of a lesion has been verified by UvrB, the UvrA molecules dissociate
BACL262	ID=186_9	K02469		NA	COG0188	L	A type II topoisomerase that negatively supercoils closed circular double-stranded (ds) DNA in an ATP-dependent manner to modulate DNA topology and maintain chromosomes in an underwound state. Negative supercoiling favors strand separation, and DNA replication, transcription, recombination and repair, all of which involve strand separation. Also able to catalyze the interconversion of other topol…
BACL262	ID=302_2	K18277		map00680	COG2072	P	L-lysine 6-monooxygenase (NADPH-requiring)
BACL262	ID=302_3	K02001	M00208	map02010	COG4176	P	ABC-type proline glycine betaine transport system permease component
BACL262	ID=321_2	K00331,K03940	M00143,M00144	map00190	COG0377	C	NDH-1 shuttles electrons from NADH, via FMN and iron- sulfur (Fe-S) centers, to quinones in the respiratory chain. The immediate electron acceptor for the enzyme in this species is believed to be ubiquinone. Couples the redox reaction to proton translocation (for every two electrons transferred, four hydrogen ions are translocated across the cytoplasmic membrane), and thus conserves the redox ene…
BACL262	ID=321_3	K00332	M00144	map00190	COG0852	C	NDH-1 shuttles electrons from NADH, via FMN and iron- sulfur (Fe-S) centers, to quinones in the respiratory chain. The immediate electron acceptor for the enzyme in this species is believed to be ubiquinone. Couples the redox reaction to proton translocation (for every two electrons transferred, four hydrogen ions are translocated across the cytoplasmic membrane), and thus conserves the redox ene…
BACL262	ID=321_4	K00333,K13378	M00144	map00190	COG0649	C	NDH-1 shuttles electrons from NADH, via FMN and iron- sulfur (Fe-S) centers, to quinones in the respiratory chain. The immediate electron acceptor for the enzyme in this species is believed to be ubiquinone. Couples the redox reaction to proton translocation (for every two electrons transferred, four hydrogen ions are translocated across the cytoplasmic membrane), and thus conserves the redox ene…
BACL262	ID=321_6	K00334,K00335	M00144	map00190	COG1894	C	NDH-1 shuttles electrons from NADH, via FMN and iron- sulfur (Fe-S) centers, to quinones in the respiratory chain
BACL262	ID=321_7	K00336	M00144	map00190	COG1034	C	TIGRFAM NADH-quinone oxidoreductase, chain G
BACL262	ID=338_4	K03320		NA	COG0004	P	Sigma factor PP2C-like phosphatases
BACL262	ID=390_7			NA	2E7ZG
BACL1	ID=2_141	K18302	M00642	NA	COG0845	M	Belongs to the membrane fusion protein (MFP) (TC 8.A.1) family
BACL1	ID=65_6	K01438	M00028,M00845	map00220	COG0624	E	Belongs to the peptidase M20A family. ArgE subfamily
BACL1	ID=84_1			NA	COG2141	C	COG2141 Coenzyme F420-dependent N5,N10-methylene tetrahydromethanopterin reductase and related flavin-dependent oxidoreductases
BACL9	ID=124_4	K03701		map03420	COG0178	L	The UvrABC repair system catalyzes the recognition and processing of DNA lesions. UvrA is an ATPase and a DNA-binding protein. A damage recognition complex composed of 2 UvrA and 2 UvrB subunits scans DNA for abnormalities. When the presence of a lesion has been verified by UvrB, the UvrA molecules dissociate
BACL9	ID=273_2	K00965	M00362,M00554,M00632	map00052,map00520	COG1085	C	Galactose-1-phosphate uridyl transferase, N-terminal domain
BACL9	ID=338_3	K01874	M00359,M00360	map00450,map00970	COG0143	J	Belongs to the class-I aminoacyl-tRNA synthetase family
BACL9	ID=396_1	K00703	M00565	map00500,map02026	COG0297	G	Synthesizes alpha-1,4-glucan chains using ADP-glucose
BACL9	ID=397_3	K15924		NA	COG1216	M	Glycosyl transferase family 21
